# Supplementary material for: Discrimination and Quantification of Glutathione by Cu+-Based Nanozymes
Source: Biosensors (Basel). 2023 Aug 17;13(8):827. doi: 10.3390/bios13080827 (PMC10452140; doi:10.3390/bios13080827)
Supplement: Supplementary file 1 [file biosensors-13-00827-s001.zip]

Archive with 1 entries (1 files):
- biosensors-2528749-supplementary.pdf
